# Supplementary material for: Pathophysiological profile of non-ventilated lung injury in healthy female pigs undergoing mechanical ventilation
Source: Commun Med (Lond). 2024 Feb 15;4:18. doi: 10.1038/s43856-024-00449-3 (PMC10869686; doi:10.1038/s43856-024-00449-3)
Supplement: Supplementary file 4 — Supplementary Data 1 [file 43856_2024_449_MOESM4_ESM.xlsx]

## Sheet: Foglio1
	T2	T6	T12	T18	T24	Time	Group	Time*Group
Respiratory mechanics
Peak Pressure (cmH2O)
NVLI-15	33 ± 5*	34 ± 6*	38 ± 11*	34 ± 6*	41 ± 14*	0.068	<0.001	0.027
NVLI-7.5	23 ± 6§	22 ± 4§	21 ± 4§	21 ± 4§	21 ± 4§
MV-Control	19 ± 3	19 ± 4	20 ± 3	21 ± 4	21 ± 4
Plateau Pressure (cmH2O)
NVLI-15	25 ± 3*	25 ± 4*	28 ± 7*	25 ± 6*	30 ± 13	0.135	<0.001	0.372
NVLI-7.5	16 ± 5§	16 ± 4§	16 ± 3§	16 ± 4§	16 ± 3
MV-Control	14 ± 2	15 ± 3	16 ± 3	16 ± 4	16 ± 3
Mean Airway Pressure (cmH2O)
NVLI-15	8 ± 1*	8 ± 1*	10 ± 2*	11 ± 6	10 ± 3*	0.043	<0.001	0.076
NVLI-7.5	6 ± 2§	6 ± 1§	6 ± 1§	6 ± 1	6 ± 1§
MV-Control	5 ± 1	5 ± 1	5 ± 1	5 ± 1	6 ± 2
Driving Pressure (cmH2O)
NVLI-15	24 ± 3*	24 ± 4*	27 ± 7*	24 ± 6*	29 ± 13	0.299	<0.001	0.236
NVLI-7.5	16 ± 5§	15 ± 4§	15 ± 3§	15 ± 4§	15 ± 3
MV-Control	13 ± 2	14 ± 3	15 ± 3	15 ± 4	15 ± 3
Respiratory System Compliance (ml/cmH2O)
NVLI-15	22 ± 2*	22 ± 3*	20 ± 4*	21 ± 4*	19 ± 5*	0.002	<0.001	0.49
NVLI-7.5	20 ± 6*	19 ± 5*	20 ± 5*	19 ± 5*	20 ± 5*
MV-Control	37 ± 3	35 ± 4	34 ± 5	33 ± 5	33 ± 3
Lung Compliance (ml/cmH2O)
NVLI-15	28 ± 5*	28 ± 6*	25 ± 7*	29 ± 10	26 ± 12*	0.086	<0.001	0.584
NVLI-7.5	29 ± 12*	27 ± 9*	27 ± 9	26 ± 9*	28 ± 12
MV-Control	52 ± 12	52 ± 18	48 ± 16	43 ± 11	42 ± 8
Chest Wall Compliance (ml/cmH2O)
NVLI-15	128 ± 55	126 ± 64	139 ± 83	105 ± 45	97 ± 31	0.925	0.004	0.842
NVLI-7.5	73 ± 31*§	82 ± 58	80 ± 43	94 ± 67	84 ± 36
MV-Control	175 ± 67	178 ± 112	160 ± 103	161 ± 100	168 ± 70
Gas Exchange
PaO2/FiO2
NVLI	250 ± 80*	225 ± 70*	195 ± 86*	263 ± 99*	207 ± 102*	0.198	<0.001	0.092
NVLI-7.5	192 ± 46*	200 ± 60*	191 ± 35*	188 ± 42*	193 ± 50*
MV-Control	448 ± 61	465 ± 49	453 ± 21	393 ± 65	406 ± 49
PaCO2 (mmHg)
NVLI-15	34 ± 3	33 ± 4	35 ± 10	30 ± 3	33 ± 7	0.009	<0.001	0.579
NVLI-7.5	71 ± 9*§	70 ± 7*§	68 ± 9*§	65 ± 7*§	67 ± 8*§
MV-Control	41 ± 15	39 ± 20	39 ± 17	36 ± 17	36 ± 19
PaCO2 (v-a) (mmHg)
NVLI-15	7.5 ± 2.0	7.0 ± 2.0	7.9 ± 1.6	6.5 ± 1.5	6.9 ± 2.5	0.05	0.016	0.134
NVLI-7.5	10.2 ± 3.2*§	8.9 ± 1.9	8.7 ± 2.8	7.1 ± 1.9	6.9 ± 3.0
MV-Control	7.0 ± 1.3	9.2 ± 1.2	7.5 ± 1.4	7.6 ± 1.1	6.9 ± 0.7
pH
NVLI-15	7.55 ± 0.03	7.55 ± 0.04	7.50 ± 0.09	7.56 ± 0.03	7.50 ± 0.09	0.068	<0.001	<0.001
NVLI-7.5	7.29 ± 0.05*§	7.32 ± 0.04*§	7.34 ± 0.04*§	7.38 ± 0.04*§	7.38 ± 0.03*§
MV-Control	7.54 ± 0.03	7.55 ± 0.03	7.52 ± 0.03	7.53 ± 0.04	7.52 ± 0.03
HCO3-
NVLI-15	30 ± 2	29 ± 2	27 ± 2	24 ± 4	25 ± 2	0.021	<0.001	<0.001
NVLI-7.5	33 ± 2*§	35 ± 2*§	36 ± 2*§	38 ± 3*§	39 ± 4*§
MV-Control	30 ± 2	28 ± 2	26 ± 2	25 ± 2	29 ± 2
EtCO2 (mmHg)
NVLI-15	30 ± 3	27 ± 3	30 ± 3	27 ± 3	28 ± 3	0.002	<0.001	0.541
NVLI-7.5	64 ± 10*§	60 ± 8*§	61 ± 9*§	60 ± 8*§	61 ± 9*§
MV-Control	30 ± 2	27 ± 3	29 ± 3	27 ± 3	26 ± 3
Haemodynamics
Systolic Arterial Pressure (mmHg)
NVLI-15	122 ± 13	121 ± 15	121 ± 12	117 ± 13	111 ± 6	<0.001	0.333	0.602
NVLI-7.5	135 ± 10§	122 ± 7	123 ± 12	119 ± 12	116 ± 11
MV-Control	131 ± 8	130 ± 11	117 ± 10	120 ± 16	115 ± 10
Diastolic Arterial Pressure (mmHg)
NVLI-15	91 ± 15	88 ± 18	85 ± 17	80 ± 14	71 ± 6	<0.001	0.426	0.868
NVLI-7.5	102 ± 10	92 ± 12	88 ± 11	82 ± 9	78 ± 10
MV-Control	94 ± 6	94 ± 10	80 ± 14	79 ± 22	74 ± 11
Mean Arterial Pressure (mmHg)
NVLI-15	106 ± 16	103 ± 18	91 ± 31	99 ± 14	90 ± 8	0.002	0.156	0.98
NVLI-7.5	116 ± 12	108 ± 9	105 ± 11	101 ± 11	99 ± 10
MV-Control	112 ± 7	110 ± 9	98 ± 12	98 ± 21	94 ± 11
Central Venous Pressure (mmHg)
NVLI-15	7 ± 3*	6 ± 3	6 ± 2	6 ± 3	6 ± 3	0.649	0.002	0.658
NVLI-7.5	4 ± 3	3 ± 2§	3 ± 3§	3 ± 2§	3 ± 2§
MV-Control	4 ± 1	4 ± 1	4 ± 1	4 ± 1	5 ± 2
Systolic Pulmonary Artery Pressure (mmHg)
NVLI-15	31 ± 5*	33 ± 4*	36 ± 7*	35 ± 6*	37 ± 9*	0.215	<0.001	0.326
NVLI-7.5	31 ± 5*	30 ± 5	30 ± 5	31 ± 8	31 ± 6
MV-Control	25 ± 3	25 ± 3	25 ± 5	25 ± 3	25 ± 3
Diastolic Pulmonary Artery Pressure (mmHg)
NVLI-15	18 ± 4*	21 ± 4*	20 ± 4*	21 ± 6*	21 ± 8	0.962	<0.001	0.201
NVLI-7.5	21 ± 6*	18 ± 3*	18 ± 2*	18 ± 4*	18 ± 4
MV-Control	13 ± 2	13 ± 1	14 ± 1	12 ± 3	13 ± 3
Mean Pulmonary Artery Pressure (mmHg)
NVLI-15	25 ± 3*	27 ± 5*	29 ± 5*	26 ± 3*	29 ± 8*	0.291	<0.001	0.339
NVLI-7.5	26 ± 5*	24 ± 3*	24 ± 4*	24 ± 5	24 ± 4
MV-Control	18 ± 2	19 ± 2	20 ± 1	19 ± 5	19 ± 4
Pulmonary Capillary Wedge Pressure (mmHg)
NVLI-15	8 ± 3	8 ± 3	7 ± 3	8 ± 3	9 ± 3	0.138	0.02	0.507
NVLI-7.5	6 ± 3	4 ± 2§	4 ± 2§	5 ± 2	6 ± 2
MV-Control	6 ± 2	6 ± 2	6 ± 2	6 ± 2	6 ± 3
Cardiac Output (L/min)
NVLI-15	3.5 ± 0.6	3.1 ± 0.5	3.2 ± 0.5	3.2 ± 0.7	3.2 ± 0.7	0.627	0.002	0.554
NVLI-7.5	4.2 ± 1.2	4.4 ± 1.0§	4.6 ± 0.8*§	4.3 ± 0.8§	4.6 ± 0.9*§
MV-Control	3.7 ± 0.8	3.3 ± 0.9	3.2 ± 0.4	3.4 ± 0.9	3.5 ± 0.5
Pulmonary Vascular Resistance (dyne/s/cm-5)
NVLI-15	398 ± 106*	504 ± 158	542 ± 145*	482 ± 172	533 ± 156*	0.029	0.008	0.45
NVLI-7.5	337 ± 96	376 ± 121	361 ± 103§	369 ± 119	331 ± 125§
MV-Control	259 ± 56	345 ± 150	346 ± 94	330 ± 167	314 ± 50
Heart Rate (bpm)
NVLI-15	106 ± 12	110 ± 13	107 ± 13	103 ± 10	102 ± 17	0.064	0.093	0.804
NVLI-7.5	101 ± 17	110 ± 21	108 ± 9	97 ± 6	106 ± 20
MV-Control	100 ± 13	96 ± 10	97 ± 6	89 ± 7	92 ± 14
SvO2 (%)
NVLI-15	54 ± 7	49 ± 7*	43 ± 9*	52 ± 8	40 ± 21	0.341	<0.001	0.009
NVLI-7.5	57 ± 8	58 ± 6§	59 ± 7§	57 ± 6	60 ± 5
MV-Control	61 ± 16	60 ± 6	60 ± 5	59 ± 3	61 ± 3
Lactate (mmol/L)
NVLI-15	1.0 ± 0.3	0.9 ± 0.3	0.7 ± 0.2	0.7 ± 0.1	0.7 ± 0.3	<0.001	<0.001	0.002
NVLI-7.5	0.7 ± 0.1*§	0.5 ± 0.1*§	0.5 ± 0.1*§	0.6 ± 0.1§	0.6 ± 0.2
MV-Control	1.3 ± 0.3	0.9 ± 0.1	0.8 ± 0.1	0.7 ± 0.1	0.7 ± 0.1
Others
Fluid Balance
NVLI-15	-42 ± 117	37 ± 142	182 ± 165	147 ± 31*	155 ± 195	<0.001	0.008	0.783
NVLI-7.5	-337 ± 344	-370 ± 370§	187 ± 326§	-203 ± 402§	-173 ± 473
MV-Control	-66 ± 185	-146 ± 158	33 ± 77	27 ± 77	14 ± 197
