# Supplementary material for: Pathophysiological profile of non-ventilated lung injury in healthy female pigs undergoing mechanical ventilation
Source: Commun Med (Lond). 2024 Feb 15;4:18. doi: 10.1038/s43856-024-00449-3 (PMC10869686; doi:10.1038/s43856-024-00449-3)
Supplement: Supplementary file 5 — Supplementary Data 2 [file 43856_2024_449_MOESM5_ESM.xlsx]

## Sheet: Physiology_FIG 3 and 5
name_tab_shunt	n_exp_tab_shunt	time_tab_shunt	PigID	Timepoint	Weight_kg_	RR	VT	PEEP	PEEPTot	I_E	Ppeak	Pplat	mPaw	PESinsp_cmH2O_	PESesp_cmH2O_	x_pes	FIO2___	DPLung	DPRs	DPL	CplRs	CplCw	CplLung	Ptp	pO2_FIO2_mmHg_	SpO2	EtCO2	VCO2	VCO2ML_	VCO2ML	PeCO2	Vd_VtCOSMO	VdPhy	VdAlv	VdAw	Vd_VtCalcolato	VentilatoryRatio	Shunt calcolato	PAS	PAD	MAP	PAPS	PAPD	PAPm	WP	CO	CVP	Raw	MechanicalPower
NVLI-15	3	bsl	shunt_3	Baseline	30	25	300	5	5	01:02:00	17	13	8	8	5	4	50	4	8	5	37.5	75	75	6.5	477	100	41	59			10	0.78	157	0	157	0.770642			112	81	92	26	18	22	10	3	8
NVLI-15	3	t02	shunt_3	T2	30	15	450	1	1	01:02:00	28	22	7	9	5	4	50	17	21	17	21.4286	112.5	26.4706	17.8095	195	100	27	77			14	0.56	180	32	148	0.548387			108	84	97	31	21	26	9	2.3	6
NVLI-15	3	t06	shunt_3	T6	30	15	450	1	1	01:02:00	26	20	6	9.5	5	4.5	50	14.5	19	14.5	23.6842	100	31.0345	15.2632	378	100	31	84			16	0.5	154	16	138	0.457627			133	106	120	34	24	29	9	3	6
NVLI-15	3	t12	shunt_3	T12	30	15	450	1	1	01:02:00	28	21	7	8	5	3	50	17	20	17	22.5	150	26.4706	17.85	296	100	27	80			14	0.48	156	19	137	0.5053			113	78	95	32	19	26	7	2.7	6
NVLI-15	3	t18	shunt_3	T18	30	15	450	1	1	01:02:00	28	20	7	7.5	5	2.5	50	16.5	19	16.5	23.6842	180	27.2727	17.3684	378	100	27	80			15	0.51	150	30	120	0.503311			120	85	103	34	22	28	7	2.6	6
NVLI-15	3	t24	shunt_3	T24	30	15	450	1	1	01:02:00	33	25	8	8.5	5	3.5	50	20.5	24	20.5	18.75	128.571	21.9512	21.3542	281	100	27	77			14	0.5	149	36	113	0.498208			112	76	95	37	23	30	9	2.9	7
NVLI-15	5	bsl	shunt_5	Baseline	25	25	250	5	5	01:02:00	18	15	8	8	3	5	50	5	10	5	25	50	50	7.5	454	100	62	33			7	0.9	158	8	150	0.890796			130	102	117	24	13	19	4	2.2	2
NVLI-15	5	t02	shunt_5	T2	25	15	380	1	1	01:02:00	24	19	6	9	2	7	50	11	18	11	21.1111	54.2857	34.5455	11.6111	181	100	30	55			13	0.62	222	90	132	0.634831			140	110	126	29	14	20	2	2.5	1
NVLI-15	5	t06	shunt_5	T6	25	15	380	1	1	01:02:00	26	20	6.5	8	2	6	50	13	19	13	20	63.3333	29.2308	13.6842	225	100	32	63			15	0.62	171	39	132	0.612403			118	87	104	37	20	27	3	2.2	2
NVLI-15	5	t12	shunt_5	T12	25	15	380	1	1	01:02:00	25	20	6.6	8	2	6	50	13	19	13	20	63.3333	29.2308	13.6842	233	100	32	75			15	0.54	149	17	132	0.535604			120	89	106	34	17	24	2	2.2	2
NVLI-15	5	t18	shunt_5	T18	25	15	380	1	1	01:02:00	28	20	7.4	8	2	6	50	13	19	13	20	63.3333	29.2308	13.6842	397	100	28	69			14	0.51	156	17	139	0.501779			113	70	92	30	13	23	2	2.3	1
NVLI-15	5	t24	shunt_5	T24	25	15	380	1	1	01:02:00	27	20	7.4	7	1	6	50	13	19	13	20	63.3333	29.2308	13.6842	338	100	26	60			14	0.51	122	20	102	0.489051			98	58	78	26	12	19	3	2.2	2
NVLI-15	6	bsl	shunt_6	Baseline	40	25	400	5	5	01:02:00	25	18	9.5	8	5	3	50	10	13	10	30.7692	133.333	40	13.8462	471	100	40	111			15	0.65	188	0	188	0.632353			131	98	115	32	20	27	13	4.1	11
NVLI-15	6	t02	shunt_6	T2	40	15	600	1	1	01:02:00	40	28	9.5	4	1.5	2.5	50	24.5	27	24.5	22.2222	240	24.4898	25.4074	345	100	30	119			17	0.54	22	64	158	0.52514			130	98	115	21	21	29	13	4.3	11
NVLI-15	6	t06	shunt_6	T6	40	15	600	1	1	01:02:00	44	33	10	6.5	3	3.5	50	28.5	32	28.5	18.75	171.429	21.0526	29.3906	126	97	28	113			16	0.56	271	116	155	0.572193			155	120	136	29	29	36	14	3.3	12
NVLI-15	6	t12	shunt_6	T12	40	15	600	1	1	01:02:00	57	42	13	4.3	2.5	1.8	100	39.2	41	39.2	14.6341	333.333	15.3061	40.1561	58.6	86	30	104			15	0.72	330	193	137	0.712644			135	90	11	28	28	38	10	3.7	10
NVLI-15	7	bsl	shunt_7	Baseline	33	25	330	5	5	01:02:00	22	18	9	6	2	4	50	9	13	9	25.3846	82.5	36.6667	12.4615	440	100	43	62			10	0.76	166	0	166	0.773756			136	107	122	35	20	29	11	3.6	13
NVLI-15	7	t02	shunt_7	T2	33	15	490	1	1	01:02:00	33	24	7.7	6.5	1	5.5	50	17.5	23	17.5	21.3043	89.0909	28	18.2609	295	100	31	90			16	0.53	230	95	135	0.546742			126	104	118	33	16	26	7	3.7	9
NVLI-15	7	t06	shunt_7	T6	33	15	490	1	1	01:02:00	33	26	7.8	8.9	2.9	6	50	19	25	19	19.6	81.6667	25.7895	19.76	196	99	33	102			18	0.48	156	19	137	0.476744			126	95	112	38	20	29	7	3.1	5
NVLI-15	7	t12	shunt_7	T12	33	15	490	1	1	01:02:00	41	28	10	6.1	0.6	5.5	50	21.5	27	21.5	18.1481	89.0909	22.7907	22.2963	251	100	35	105			17	0.5	179	38	141	0.504373			144	113	126	41	18	32	6	3.4	5
NVLI-15	7	t18	shunt_7	T18	33	15	490	1	1	01:02:00	42	35	23	8.5	2.5	6	50	28	34	28	14.4118	81.6667	17.5	28.8235	182	97	30	89			16	0.54	175	55	120	0.532164			125	90	108	44	33	23	9	3	6
NVLI-15	7	t24	shunt_7	T24	33	15	490	1	1	01:02:00	53	35	13	9	3	6	50	28	34	28	14.4118	81.6667	17.5	28.8235	90	84	35	98			17	0.61	201	102	99	0.60373			115	76	97	47	22	36	9	3.3	6
NVLI-15	8	bsl	shunt_8	Baseline	38	25	380	5	5	01:02:00	22	16	9	6.6	4.1	2.5	50	8.5	11	8.5	34.5455	152	44.7059	12.3636	489	100	34	93			13	0.63	151	0	151	0.622093			102	67	86	28	19	22	13	3.6	9
NVLI-15	8	t02	shunt_8	T2	38	15	570	1	1	01:02:00	37	28	9	7.8	3.2	4.6	50	22.4	27	22.4	21.1111	123.913	25.4464	23.2296	153	99	25	101			15	0.47	182	59	123	0.477352			114	88	97	38	22	27	10	3.6	9
NVLI-15	8	t06	shunt_8	T6	38	15	570	1	1	01:02:00	38	27	9.5	7.4	3	4.4	50	21.6	26	21.6	21.9231	129.545	26.3889	22.4308	170	99	25	103			16	0.43	165	46	119	0.405204			109	83	95	30	22	26	10	3.2	7
NVLI-15	8	t12	shunt_8	T12	38	15	570	1	1	01:02:00	37	26	10	9	4	5	50	20	25	20	22.8	114	28.5	20.8	161	99	24	100			15	0.4	192	81	111	0.392713			115	88	100	32	21	26	10	2.9	9
NVLI-15	8	t18	shunt_8	T18	38	15	570	1	1	01:02:00	41	29	10	8	2	6	50	22	28	22	20.3571	95	25.9091	22.7857	231	100	22	88			13	0.45	214	102	112	0.484127			95	66	80	35	23	28	10	2.6	8
NVLI-15	8	t24	shunt_8	T24	38	15	570	1	1	01:02:00	66	57	15	7	2	5	80	51	56	51	10.1786	114	11.1765	51.9107	55.5	71	30	96			15	0.63	291	197	94	0.638554			113	70	81	49	36	42	12	3.3	9
NVLI-15	9	bsl	shunt_9	Baseline	36	25	360	5	5	01:02:00	21	18	8.9	9	3	6	50	7	13	7	27.6923	60	51.4286	9.69231	367	100	43	86			13	0.71	170	0	170	0.713656			145	114	129	31	21	26	10	4.8	9
NVLI-15	9	t02	shunt_9	T2	36	15	540	1	1	01:02:00	30	22	8	8.5	2.5	6	50	15	21	15	25.7143	90	36	15.7143	191	100	31	108			17	0.47	172	32	140	0.487952			133	102	118	35	22	27	10	4	9
NVLI-15	9	t06	shunt_9	T6	36	15	540	1	1	01:02:00	29	21	7.7	9.5	2.5	7	50	13	20	13	27	77.1429	41.5385	13.65	165	100	30	104			17	0.51	222	83	139	0.508671			121	87	97	34	22	28	10	3.4	10
NVLI-15	9	t12	shunt_9	T12	36	15	540	1	1	01:02:00	29	21	8.3	9	3	6	50	14	20	14	27	90	38.5714	14.7	146	96	27	100			16	0.47	234	98	136	0.464883			116	92	99	37	19	27	10	3.6	9
NVLI-15	9	t18	shunt_9	T18	36	15	540	1	1	01:02:00	30	21	8.4	12	3	9	50	11	20	11	27	60	49.0909	11.55	163	97	25	76			15	0.51	192	58	134	0.491525			137	105	122	40	20	28	9	3.5	10
NVLI-15	9	t24	shunt_9	T24	36	15	540	1	1	01:02:00	31	22	8.5	14	4	10	50	11	21	11	25.7143	54	49.0909	11.5238	196	98	25	97			15	0.45	200	82	118	0.469965			110	70	90	40	20	29	10	2.9	9
NVLI-15	11	bsl	shunt_11	baseline	38	25	380	5	5	01:02:00	22	16	9	4	1	3	50	8	11	8	34.5455	126.667	47.5	11.6364	387	100	35	98			13	0.65	168	0	168	0.656992			135	91	110	24	14	18	10	3.3	7
NVLI-15	11	t02	shunt_11	T2	38	15	570	1	1	01:02:00	35	26	8	9	2	7	50	18	25	18	22.8	81.4286	31.6667	18.72	365	100	29	112			16	0.51	208	58	150	0.503106			132	92	110	32	15	24	8	3.1	5
NVLI-15	11	t06	shunt_11	T6	38	15	570	1	1	01:02:00	34	26	8	3	0.5	2.5	50	22.5	25	22.5	22.8	228	25.3333	23.4	244	100	24	90			14	0.51	223	94	129	0.503546			103	63	78	33	16	23	7	2.2	5
NVLI-15	11	t12	shunt_11	T12	38	15	570	1	1	01:02:00	42	29	11	3.5	1	2.5	50	25.5	28	25.5	20.3571	228	22.3529	26.4107	276	100	26	94			14	0.5	220	101	119	0.507042			104	59	77	37	18	26	5	2.4	5
NVLI-15	12	bsl	shunt_12	Baseline	35	25	350	5	5	01:02:00	21	15	9	5.5	3	2.5	50	7.5	10	7.5	35	140	46.6667	11.25	347	100	47	95			15	0.7	172	0	172	0.700599			132	96	110	30	17	23	12	4	6
NVLI-15	12	t02	shunt_12	T2	35	15	530	1	1	01:02:00	39	28	10	5.4	1.7	3.7	50	23.3	27	23.3	19.6296	143.243	22.7468	24.163	290	100	33	105			18	0.52	142	86	142	0.501385			122	89	104	33	20	27	12	3.9	6
NVLI-15	12	t06	shunt_12	T6	35	15	530	1	1	01:02:00	37	24	9.9	6.6	1.7	4.9	50	18.1	23	18.1	23.0435	108.163	29.2818	18.887	270	100	33	114			18	0.47	142	29	142	0.459459			122	90	108	37	22	30	11	3.4	5
NVLI-15	12	t12	shunt_12	T12	35	15	530	1	1	01:02:00	37	26	9.7	6.5	2.8	3.7	50	21.3	25	21.3	21.2	143.243	24.8826	22.152	215	100	31	106			16	0.51	131	48	131	0.518072			131	91	108	41	25	32	10	3.6	5
NVLI-15	12	t18	shunt_12	T18	35	15	530	1	1	01:02:00	39	27	9.8	5.7	2.2	3.5	50	22.5	26	22.5	20.3846	151.429	23.5556	23.3654	176	100	29	98			15	0.48	138	100	138	0.501661			111	71	90	38	22	30	10	3.9	6
NVLI-15	12	t24	shunt_12	T24	35	15	530	1	1	01:02:00	38	28	9.4	6.5	2.5	4	50	23	27	23	19.6296	132.5	23.0435	23.8519	223	100	27	91			15	0.53	207	77	130	0.517685			115	75	95	38	20	29	11	3.7	5
NVLI-15	13	bsl	shunt_13	Baseline	33	25	330	5	5	01:02:00	21	17	8.9	9.2	6.1	3.1	50	8.9	12	8.9	27.5	106.452	37.0787	12.6083	454	100	44	94			15	0.7	157	0	157	0.684874			120	86	104	23	14	18	6	3.2	8
NVLI-15	13	t02	shunt_13	T2	33	15	490	1	1	01:02:00	31	24	7.7	9.5	6.8	2.7	50	20.3	23	20.3	21.3043	181.481	24.1379	21.1826	316	100	34	110			19	0.49	164	32	132	0.489247			120	90	105	24	15	20	6	3.7	6
NVLI-15	13	t06	shunt_13	T6	33	15	490	1	1	01:02:00	33	26	8.2	11.4	3.8	7.6	50	17.4	25	17.4	19.6	64.4737	28.1609	18.096	250	100	31	114			20	0.49		45	125	0.488491			122	90	108	28	17	22	7	3.5	6
NVLI-15	13	t12	shunt_13	T12	33	15	490	1	1	01:02:00	31	24	7.7	10.5	4.3	6.2	50	16.8	23	16.8	21.3043	79.0323	29.1667	17.5304	256	98	30	103			17	0.48	167	32	135	0.478528			125	92	108	26	15	20	7	3.2	6
NVLI-15	13	t18	shunt_13	T18	33	15	490	1	1	01:02:00	32	23	8.5	8.5	3.9	4.6	50	17.4	22	17.4	22.2727	106.522	28.1609	18.1909	312	100	30	109			18	0.42	147	20	127	0.4			115	76	96	27	16	21	9	4.2	6
NVLI-15	13	t24	shunt_13	T24	33	15	490	1	1	01:02:00	36	24	9.3	8.9	4.2	4.7	50	18.3	23	18.3	21.3043	104.255	26.776	19.0957	263	100	29	106			17	0.48	169	48	121	0.463722			116	73	95	25	14	21	6	4.4	10
NVLI-15	14	bsl	shunt_14	Baseline	34	25	340	5	5	01:02:00	22	15	9.6	6.2	4.4	1.8	50	8.2	10	8.2	34	188.889	41.4634	12.3	262	100	44	78			16	1.07	155	0	155	1.22222			109	66	85	27	15	19	7	3.4	5
NVLI-15	14	t02	shunt_14	T2	34	15	510	1	1	01:02:00	34	24	8.7	5.9	2.7	3.2	50	19.8	23	19.8	22.1739	159.375	25.7576	20.6609	171	99	28	114			16	0.53	211	77	134	0.384615			98	54	71	31	13	21	5	3.5	4
NVLI-15	14	t06	shunt_14	T6	34	15	510	1	1	01:02:00	37	26	9.6	4.9	2.7	2.2	50	22.8	25	22.8	20.4	231.818	22.3684	23.712	224	99	29	111			16	0.59	224	93	131	0.913514			103	59	75	26	14	19	4	3.6	4
NVLI-15	14	t12	shunt_14	T12	34	15	510	1	1	01:02:00	54	38	14	7.2	2.3	4.9	100	32.1	37	32.1	13.7838	104.082	15.8879	32.9676	56	67	31	99			14	1.13	297	180	117	0.964194			110	53	78	49	23	34	4	4.7	5
NVLI-7.5	1	bsl	LVT_1	Baseline	41	25	410	5	5	01:02:00	22	16	9	8	5	3	0.5	8	11	8	37.2727	136.667	51.25	11.6364	476	100	44	122			16	0.66	178	0	178	0.884892	9.26667		145	113	121	27	21	24	6	5.1	2
NVLI-7.5	1	t02	LVT_1	T2	41	15	310	1	1	01:02:00	22	16	5.8	7.5	4	3.5	0.5	11.5	15	11.5	20.6667	88.5714	26.9565	12.2667	228	97	75	121			34	0.54	114	0	114	0.760563	4.29463		131	92	110	30	20	24	7	5.4	1
NVLI-7.5	1	t06	LVT_1	T6	41	15	310	1	1	01:02:00	21	17	5.3	6.5	5	1.5	0.5	14.5	16	14.5	19.375	206.667	21.3793	15.4062	188.2	97	74	112			31	0.71	127	9	118	0.776978	4.2039		120	80	100	34	19	22	5	5.3	2
NVLI-7.5	1	t12	LVT_1	T12	41	15	310	1	1	01:02:00	20	15	5	7.4	5.7	1.7	0.5	12.3	14	12.3	22.1429	182.353	25.2033	13.1786	252	98	68	115			32	0.59	121	12	109	0.764706	4.11317		110	80	94	26	18	22	4	5	1
NVLI-7.5	1	t18	LVT_1	T18	41	15	310	1	1	01:02:00	18	14	4.7	7.8	3.5	4.3	0.5	8.7	13	8.7	23.8462	72.093	35.6322	9.36923	165	96	64	106			30	0.57	115	10	105	0.774436	4.02244		110	73	91	23	16	19	5	3.5	2
NVLI-7.5	1	t24	LVT_1	T24	41	15	310	1	1	01:02:00	20	15	5	7.8	5.6	2.2	0.5	11.8	14	11.8	22.1429	140.909	26.2712	12.6429	172.8	96	65	108			30	0.58	121	14	107	0.782609	4.17366		112	78	95	22	15	18	11	3.9	1
NVLI-7.5	2	bsl	LVT_2	Baseline	38	25	380	5	5	01:02:00	22	13	9	10	6	4	0.5	4	8	4	47.5	95	95	6.5	556	100	30	69			9	0.73	186	9	177	0.934783	9.2		110	78	96	18	9	11	6	3.2	5
NVLI-7.5	2	t02	LVT_2	T2	38	15	280	1	1	01:02:00	16	12	4.3	10	5	5	0.5	6	11	6	25.4545	56	46.6667	6.54545	270	100	57	62			20	0.79	124	5	119	0.856115	4.09684		144	100	120	27	16	21	2	3.5	9
NVLI-7.5	2	t06	LVT_2	T6	38	15	280	1	1	01:02:00	19	14	4.9	6.2	1.8	4.4	0.5	8.6	13	8.6	21.5385	63.6364	32.5581	9.26154	344	100	55	69			22	0.66	119	2	117	0.839416	4.03789		126	96	112	23	14	18	1	3.2	1
NVLI-7.5	2	t12	LVT_2	T12	38	15	280	1	1	01:02:00	19	14	4.7	3.9	1.5	2.4	0.5	10.6	13	10.6	21.5385	116.667	26.4151	11.4154	197.2	97	60	74			22	0.67	130	10	120	0.838235	4.00842		121	90	102	27	17	21	1	3.7	1
NVLI-7.5	2	t18	LVT_2	T18	38	15	280	1	1	01:02:00	20	15	4.9	5.5	1.8	3.7	0.5	10.3	14	10.3	20	75.6757	27.1845	11.0357	232	99	55	64			20	0.68	129	9	120	0.852941	4.00842		124	93	110	27	17	21	3	3.4	2
NVLI-7.5	2	t24	LVT_2	T24	38	15	280	1	1	01:02:00	27	22	7.1	5.8	3.9	1.9	0.5	19.1	21	19.1	13.3333	147.368	14.6597	20.0095	218	96	55	78			27	0.55	122	41	81	0.807143	4.12632		105	76	94	33	21	27	4	3.5	2
NVLI-7.5	3	bsl	LVT_3	Baseline	45	25	450	5	5	01:02:00	25	17	9.6	7.1	4.1	3	0.5	9	12	9	37.5	150	50	12.75	370	100	38	160			18	0.58	179	7	172	0.873239	9.46667		113	72	89	26	15	21	8	5.5	10
NVLI-7.5	3	t02	LVT_3	T2	45	15	340	1	1	01:02:00	24	18	5.8	4.2	1.8	2.4	0.5	14.6	17	14.6	20	141.667	23.2877	15.4588	162	99	70	137			33	0.63	149	24	125	0.764286	4.23111		140	95	105	38	22	30	8	6.8	7
NVLI-7.5	3	t06	LVT_3	T6	45	15	340	1	1	01:02:00	23	17	5.8	4.1	1.4	2.7	0.5	13.3	16	13.3	21.25	125.926	25.5639	14.1312	154	95	66	129			32	0.59	134	18	116	0.776224	4.32178		126	82	103	39	24	28	7	5.4	7
NVLI-7.5	3	t12	LVT_3	T12	45	15	340	1	1	01:02:00	22	16	5.6	9	4	5	0.5	10	15	10	22.6667	68	34	10.6667	146	97	67	126			32	0.6	136	24	112	0.771429	4.23111		129	87	108	45	21	34		5.5	8
NVLI-7.5	3	t18	LVT_3	T18	45	15	340	1	1	01:02:00	24	18	5.8	8	4	4	0.6	13	17	13	20	85	26.1538	13.7647	111	90	66	125			30	0.67	141	27	114	0.784173	4.20089		137	89	113	52	29	38		5.1	7
NVLI-7.5	3	t24	LVT_3	T24	45	15	340	1	1	01:02:00	24	17	6.3	5.9	1.5	4.4	0.9	11.6	16	11.6	21.25	77.2727	29.3103	12.325	75	90	68	116			29	0.66	152	38	114	0.791367	4.20089		127	83	97	43	27	33	7	5.2	5
NVLI-7.5	4	bsl	LVT_4	Baseline	39	25	390	5	5	01:02:00	21	15	9.5	7.8	5.2	2.6	0.5	7.4	10	7.4	39	150	52.7027	11.1	356	100	41	131			16	0.62	188	0	188	0.885714	9.33333		125	90	108	20	13	17	3	4.5	6
NVLI-7.5	4	t02	LVT_4	T2	39	15	290	1	1	01:02:00	18	12	5.1	5.3	2.7	2.6	0.5	8.4	11	8.4	26.3636	111.538	34.5238	9.16364	196	96	72	104			30	0.59	120	0	120	0.781022	4.07487		136	95	114	33	15	23	4	3.8	5
NVLI-7.5	4	t06	LVT_4	T6	39	15	290	1	1	01:02:00	17	12	4.8	6.8	2.9	3.9	0.5	7.1	11	7.1	26.3636	74.359	40.8451	7.74545	227	96	66	97			27	0.63	132	8	124	0.80292	4.07487		120	80	101	36	16	25	3	4.3	7
NVLI-7.5	4	t12	LVT_4	T12	39	15	290	1	1	01:02:00	17	13	4.8	8.2	3.3	4.9	0.5	7.1	12	7.1	24.1667	59.1837	40.8451	7.69167	183	96	72	109			31	0.61	126	4	122	0.77037	4.01538		140	105	122	33	16	25	5	5.7	7
NVLI-7.5	4	t18	LVT_4	T18	39	15	290	1	1	01:02:00	16	12	4.7	8.5	5	3.5	0.5	7.5	11	7.5	26.3636	82.8571	38.6667	8.18182	193	98	71	114			32	0.57	119	4	115	0.762963	4.01538		120	70	95	37	16	25	7	5.2	4
NVLI-7.5	4	t24	LVT_4	T24	39	15	290	1	1	01:02:00	16	12	4.8	6.9	1.7	5.2	0.5	5.8	11	5.8	26.3636	55.7692	50	6.32727	203	99	63	103			28	0.61	126	11	115	0.792593	4.01538		119	72	97	36	15	25	7	5	5
NVLI-7.5	5	bsl	LVT_5	Baseline	32	25	320	5	5	01:02:00	18	15	9.5	8.5	5.2	3.3	0.5	6.7	10	6.7	32	96.9697	47.7612	10.05	408	99	58	95			15	0.74	173	0	173	0.894366	9.46667		145	110	125	26	17	22	5	4.9	6
NVLI-7.5	5	t02	LVT_5	T2	32	15	240	1	1	01:02:00	15	11	4.5	10	5.5	4.5	0.6	5.5	10	5.5	24	53.3333	43.6364	6.05	156	95	77	124			37	0.56	105	27	78	0.735714	4.2		140	114	130	34	26	29	7	5.2	3
NVLI-7.5	5	t06	LVT_5	T6	32	15	240	1	1	01:02:00	18	13	4.8	4.9	1.7	5.2	0.5	6.8	12	8.8	20	46.1538	35.2941	7.36667	213	98	69	106			35	0.49	85	3	82	0.744526	4.11		124	94	110	26	18	23	6	5.2	3
NVLI-7.5	5	t12	LVT_5	T12	32	15	240	1	1	01:02:00	16	13	4.7	3.3	1.1	2.2	0.5	9.8	12	9.8	20	109.091	24.4898	10.6167	203	98	65	103			38	0.45	70	1	69	0.720588	4.08		134	90	113	24	14	21	3	5.1	3
NVLI-7.5	5	t18	LVT_5	T18	32	15	240	1	1	01:02:00	17	12	5.2	4.7	1.2	3.5	0.5	7.5	11	7.5	21.8182	68.5714	32	8.18182	200	97	63	100			37	0.41	66	0	66	0.729927	4.11		128	88	111	21	12	17	5	4.7	2
NVLI-7.5	5	t24	LVT_5	T24	32	15	240	1	1	01:02:00	19	14	5.5	6	2	4	0.5	9	13	9	18.4615	60	26.6667	9.69231	206	98	65	96			33	0.5	86	9	77	0.76087	4.14		116	76	96	30	20	25	7	6	3
NVLI-7.5	7	bsl	LVT_7	Baseline	39	25	390	5	5	01:02:00	27	15	11	9.4	5.3	4.1	0.5	5.9	10	5.9	39	95.122	66.1017	8.85	524	100	35	126			15	0.61	179	7	172	0.896552	9.66667		105	84	95	21	12	16	8	4.2	6
NVLI-7.5	7	t02	LVT_7	T2	39	15	290	1	1	01:02:00	25	14	7.8	9.7	4.9	4.8	0.5	8.2	13	8.2	22.3077	60.4167	35.3659	8.83077	268	100	67	110			28	0.57	127	11	116	0.801418	4.19385		120	100	91	23	17	20	13	3.7	5
NVLI-7.5	7	t06	LVT_7	T6	39	15	290	1	1	01:02:00	21	14	5.2	6.7	1.5	5.2	0.5	7.8	13	7.8	22.3077	55.7692	37.1795	8.4	224	98	64	104			28	0.59	120	12	108	0.797101	4.10462		120	95	110	25	19	23	4	4.7	3
NVLI-7.5	7	t12	LVT_7	T12	39	15	290	1	1	01:02:00	18	14	6.2	6.5	1.5	5	0.5	8	13	8	22.3077	58	36.25	8.61538	206	98	60	98			27	0.58	117	6	111	0.808511	4.19385		122	92	108	27	17	22	5	4.5	2
NVLI-7.5	7	t18	LVT_7	T18	39	15	290	1	1	01:02:00	18	17	5.9	6.5	1.8	4.7	0.5	11.3	16	11.3	18.125	61.7021	25.6637	12.0062	202	99	58	94			25	0.6	126	12	114	0.821429	4.1641		121	82	102	34	20	27	5	4.2	3
NVLI-7.5	7	t24	LVT_7	T24	39	15	290	1	1	01:02:00	19	14	5.4	8.2	2.5	5.7	0.5	7.3	13	7.3	22.3077	50.8772	39.726	7.86154	197	97	60	104			28	0.57	119	7	112	0.797101	4.10462		114	79	98	31	17	24	5	3.9	3
NVLI-7.5	8	bsl	LVT_8	Baseline	28	25	280	5	5	01:02:00	24	19	9.8	9	6	3	0.5	11	14	11	20	93.3333	25.4545	14.9286		100	47	54			10	0.83	167	0	167	0.928058	9.26667		129	96	113	23	13	19	4	3.2	4
NVLI-7.5	8	t02	LVT_8	T2	28	15	210	1	1	01:02:00	34	25	9.1	9.3	4.4	4.9	0.5	19.1	24	19.1	8.75	42.8571	10.9948	19.8958	154	100	57	75			28	0.63	96	22	74				125	94	110	41	33	38	3	2.8	4
NVLI-7.5	8	t06	LVT_8	T6	28	15	210	1	1	01:02:00	30	21	7.2	7.7	1.8	5.9	0.5	14.1	20	14.1	10.5	35.5932	14.8936	14.805	139	100	53	64			26	0.64	90	16	74	0.804511	3.99		127	111	118	36	19	27	1	3.4	0
NVLI-7.5	8	t12	LVT_8	T12	28	15	210	1	1	01:02:00	27	21	7.4	7.2	2.5	4.7	0.5	15.3	20	15.3	10.5	44.6809	13.7255	16.065	158	100	55	69			28	0.58	84	14	70	0.794118	4.08		105	65	86	31	23	28	2	3.8	0
NVLI-7.5	8	t18	LVT_8	T18	28	15	210	1	1	01:02:00	26	21	7	7.5	4.4	3.1	0.6	16.9	20	16.9	10.5	67.7419	12.426	17.745	152	96	50	64			25	0.59	84	16	69	0.81203	3.99		100	70	80	26	17	22	3	3.7	1
NVLI-7.5	8	t24	LVT_8	T24	28	15	210	1	1	01:03:00	28	21	8.5	7.9	5	2.9	0.5	17.1	20	17.1	11.25	77.5862	13.1579	17.955	148	96	57	78			33	0.49	69	8	61	0.925843	0.000527407		96	56	78	40	22	30	4	4.3	1
NVLI-7.5	9	bsl	LVT_9	Baseline	30	25	300	5	5	01:02:00	26	20	11	8.3	4.9	3.4	0.5	11.6	15	11.6	20	88.2353	25.8621	15.4667	322	100	48	76			12	0.76	162	0	162	0.913669	9.26667		134	104	118	24	15	19	6	4.2	3
NVLI-7.5	9	t02	LVT_9	T2	30	15	225	1	1	01:02:00	30	25	8.5	6.3	2	4.3	0.5	19.7	24	19.7	9.375	52.3256	11.4213	20.5208	135	98	56	80			30	0.58	90	18	72	0.777778	4.05		124	99	112	32	24	25	8	3.1	1
NVLI-7.5	9	t06	LVT_9	T6	30	15	225	1	1	01:02:00	28	22	7.8	7.6	2.4	5.2	0.5	15.8	21	15.8	10.7143	43.2692	14.2405	16.5524	160	96	55	82			30	0.55	89	18	71	0.781022	4.11		108	83	97	29	19	24	4	3	1
NVLI-7.5	9	t12	LVT_9	T12	30	15	225	1	1	01:02:00	26	21	7.1	7.6	3.2	4.4	0.5	15.6	20	15.6	11.25	51.1364	14.4231	16.38	172	96	51	77			28	0.55	87	21	66	0.751825	3.93		109	78	94	29	17	23	4	4.1	1
NVLI-7.5	9	t18	LVT_9	T18	30	15	225	1	1	01:02:00	29	23	6.9	1.2	0.4	0.8	0.5	21.2	22	21.2	10.2273	281.25	10.6132	22.1636	167	98	47	70			26	0.54	85	21	64	0.79562	4.05		99	76	84	28	16	21	3	3.3	0
NVLI-7.5	9	t24	LVT_9	T24	30	15	225	1	1	01:02:00										-1
NVLI-7.5	10	bsl	LVT_10	Baseline	37	25	370	5	5	01:02:00	22	17	9.5	5.1	3.5	1.6	0.5	10.4	12	10.4	30.8333	231.25	35.5769	14.7333	342	100	34	83			12	0.7	177	0	177	0.934307	9.33333		124	90	106	18	10	14	5	4.3	3
NVLI-7.5	10	t02	LVT_10	T2	37	15	278	1	1	01:02:00	20	13	5.2	7.5	3.8	3.7	0.5	8.3	12	8.3	23.1667	75.1351	33.494	8.99167	199	96.2	49	78			22	0.6	122	21	101	0.846715	4.14746		140	110	124	28	16	21	4	3.1	2
NVLI-7.5	10	t06	LVT_10	T6	37	15	278	1	1	01:02:00	20	14	5.9	5.9	4.2	1.7	0.5	11.3	13	11.3	21.3846	163.529	24.6018	12.1692	150	90.8	49	79			21	0.63	123	17	106	0.861314	4.17751		126	90	106	29	21	25	5	4	3
NVLI-7.5	10	t12	LVT_10	T12	37	15	278	1	1	01:02:00	22	17	6.8	9.6	4	5.6	0.5	10.4	16	10.4	17.375	49.6429	26.7308	11.05	158	92.4	46	68			20	0.61	119	10	109	0.868613	4.17751		120	85	103	27	15	21	5	3.4	4
NVLI-7.5	10	t18	LVT_10	T18	37	15	278	1	1	01:02:00	23	17	6.7	8.3	3.2	5.1	0.5	10.9	16	10.9	17.375	54.5098	25.5046	11.5813	200	65.6	53	82			23	0.6	126	13	113	0.846715	4.17751		123	79	104	28	16	23	7	4.6	3
NVLI-7.5	10	t24	LVT_10	T24	37	15	278	1	1	01:02:00	22	18	6.8	7.4	3.9	3.5	0.5	13.5	17	13.5	16.3529	79.4286	20.5926	14.2941	174	94.1	52	76			22	0.63	121	16	105	0.854015	4.17751		117	76	98	27	15	21	5	4.6	2
NVLI-7.5	11	bsl	LVT_11	Baseline	35	25	350	5	5	01:02:00	23	16	9.5	8.7	3.7	5	0.5	6	11	6	31.8182	70	58.3333	8.72727	402	98	31	84			13	0.66	159	11	149	0.941606	9.46667		115	96	106	17	8	13	2	4	1
NVLI-7.5	11	t02	LVT_11	T2	35	15	262	1	1	01:02:00	26	20	6.3	10	4	6	0.5	13	19	13	13.7895	43.6667	20.1538	13.6842	154	92	49	81			25	0.6	107	24	83	0.854015	4.25189		140	114	126	24	16	21	1	4.8	0
NVLI-7.5	11	t06	LVT_11	T6	35	15	262	1	1	01:02:00	25	21	6.7	8.3	2	6.3	0.5	13.7	20	13.7	13.1	41.5873	19.1241	14.385	162	91	53	89			27	0.56	105	24	81	0.824818	4.192		136	110	122	24	15	21	1	4.1	2
NVLI-7.5	11	t12	LVT_11	T12	35	15	262	1	1	01:02:00	32	25	8	7.8	3.2	4.6	0.5	19.4	24	19.4	10.9167	56.9565	13.5052	20.2083	164	92	48	82			23	0.6	116	34	82				121	96	108	30	18	23	2	4.2	1
NVLI-7.5	11	t18	LVT_11	T18	35	15	262	1	1	01:02:00	35	27	8.5	9	4.1	4.9	0.5	21.1	26	21.1	10.0769	53.4694	12.4171	21.9115	172	93	54	75			24	0.68	135	47	88				118	97	109	32	19	24	1	3.9	1
NVLI-7.5	11	t24	LVT_11	T24	35	15	262	1	1	01:02:00	38	28	9.2	6.2	1.8	4.4	0.7	22.6	27	22.6	9.7037	59.5455	11.5929	23.437	159	91	45	78			22	0.64	130	48	82				115	75	105	28	15	22	3	4.1	1
NVLI-7.5	12	bsl	LVT_12	Baseline	36	25	360	5	5	01:02:00	20	15	10	11	7	4	0.5	6	10	6	36	90	60	9	356	100	39	113			15	0.65	166	1	165				109	87	98	23	16	20	6	4.8	4
NVLI-7.5	12	t02	LVT_12	T2	36	15	270	1	1	01:02:00	16	12	5.2	5	2	3	0.5	8	11	8	24.5455	90	33.75	8.72727	198	99	70	100			32	0.56	100	1	99				127	95	112	31	20	25	5	5	3
NVLI-7.5	12	t06	LVT_12	T6	36	15	270	1	1	01:02:00	18	12	5.8	3.6	1.1	2.5	0.5	8.5	11	8.5	24.5455	108	31.7647	9.27273	195	95	79	112			32	0.62	122	8	114				145	104	120	32	19	25	8	6.5	3
NVLI-7.5	12	t12	LVT_12	T12	36	15	270	1	1	01:02:00	16	11	5	3.3	2.1	1.2	0.5	8.8	10	8.8	27	225	30.6818	9.68	228	97	68	102			30	0.62	119	9	110				121	84	104	26	18	22	7	6	4
NVLI-7.5	12	t18	LVT_12	T18	36	15	270	1	1	01:02:00	17	12	5	2.8	1.4	1.4	0.5	9.6	11	9.6	24.5455	192.857	28.125	10.4727	144	96	69	106			31	0.61	117	12	105				125	82	101	33	17	24	8	5.8	4
NVLI-7.5	12	t24	LVT_12	T24	36	15	270	1	1	01:02:00	15	12	6.3	3.2	1.3	1.9	0.5	9.1	11	9.1	24.5455	142.105	29.6703	9.92727	157	91	78	119			36	0.54	104	0	104				129	84	107	25	16	20	6	6.1	5
MV-Control	1	bsl	controllo_1	BASELINE	29	25	290	5	5	01:02:00	15	11	7	6	3.5	2.5	50	3.5	6	3.5	48.3333	116	82.8571	6.41667	526	100	39	81			14	0.66	162	22	140	0.675926			126	88	107	23	10	16	7	3.2	6
MV-Control	1	t02	controllo_1	T2	29	15	440	1	1	01:02:00	18	14	4.7	5.4	2.5	2.9	50	10.1	13	10.1	33.8462	151.724	43.5644	10.8769	415	100	30	88			16	0.53	165	20	145	0.52381			131	89	110	22	10	16	5	3.3	4
MV-Control	1	t06	controllo_1	T6	29	15	440	1	1	01:02:00	16	13	4.3	5.1	2.6	2.5	50	9.5	12	9.5	36.6667	176	46.3158	10.2917	489	100	30	82			16	0.5	152	10	142	0.506173			124	81	102	27	12	20	5	3.2	4
MV-Control	1	t12	controllo_1	T12	29	15	440	1	1	01:02:00	20	16	5.1	5.8	2.8	3	50	12	15	12	29.3333	146.667	36.6667	12.8	420	100	29	81			16	0.5	144	15	129	0.504644			106	62	83	28	14	21	5	3	4
MV-Control	1	t18	controllo_1	T18	29	15	440	1	1	01:02:00	18	14	4.6	5.8	2.4	3.4	50	9.6	13	9.6	33.8462	129.412	45.8333	10.3385	435	100	26	84			16	0.5	142	16	114	0.501558			97	48	68	22	10	15	5	2.8	5
MV-Control	1	t24	controllo_1	T24	29	15	440	1	1	01:02:00	18	14	9.5	6.3	2.2	4.1	50	8.9	13	8.9	33.8462	107.317	49.4382	9.58462	426	100	25	76			15	0.5	150	15	123	0.493243			100	54	74	21	10	13	5	2.7	4
MV-Control	2	bsl	controllo_2	baseline	23	25	230	5	5	01:02:00	13	11	7				50		6	6	38.3333				486	100	44	44			10	0.8	151	26	125	0.798793			126	94	111	17	8	12	4	2.3	8
MV-Control	2	t02	controllo_2	T2	23	15	350	1	1	01:02:00	13	11	3.8	7.5	2.2	5.3	50	4.7	10	4.7	35	66.0377	74.4681	5.17	501	100	30	56			14	0.62	143	13	130	0.612188			123	90	107	23	14	19	9	2.3	4
MV-Control	2	t06	controllo_2	T6	23	15	350	1	1	01:02:00	13	11	3.8	7.5	1.7	5.8	50	4.2	10	4.2	35	60.3448	83.3333	4.62	543	100	29	52			13	0.61	144	9	135	0.614243			120	93	108	26	14	19	7	1.7	5
MV-Control	2	t12	controllo_2	T12	23	15	350	1	1	01:02:00	14	11	4	8.7	3.7	5	50	5	10	5	35	70	70	5.5	455	100	33	68			17	0.52	121	15	106	0.517045			104	65	86	28	16	20	7	2.6	5
MV-Control	2	t18	controllo_2	T18	23	15	350	1	1	01:02:00	16	12	4.4	6.4	2.9	3.5	50	7.5	11	7.5	31.8182	100	46.6667	8.18182	350	100	32	68			16	0.55	131	11	121	0.54416			126	85	105	27	14	20	6	3.3	5
MV-Control	2	t24	controllo_2	T24	23	15	350	1	1	01:02:00	14	12	4	6.7	3.4	3.3	50	7.7	11	7.7	31.8182	106.061	45.4545	8.4	405	100	31	63			15				124	0.554896			127	80	105	26	14	20	7	3.1	6
MV-Control	3	bsl	controllo_3	baseline	30	25	300	5	5	01:02:00	15	13	7.5	4.5	1.5	3	50	5	8	5	37.5	100	60	8.125	464	100	43	98			16	0.65	144	0	144	0.648352			120	84	102	21	11	16	6	3.7	4
MV-Control	3	t02	controllo_3	T2	30	15	450	1	1	01:02:00	20	14	5	3.7	1.7	2	50	11	13	11	34.6154	225	40.9091	11.8462	479	100	34	94			18	0.55	172	21	151	0.547739			125	88	106	23	12	17	4	4.1	3
MV-Control	3	t06	controllo_3	T6	30	15	450	1	1	01:02:00	20	17	4.9	4.4	1.9	2.5	50	13.5	16	13.5	28.125	180	33.3333	14.3438	405	100	31	90			17	0.51	155	9	146	0.504373			124	91	109	24	14	19	2	3.6	2
MV-Control	3	t12	controllo_3	T12	30	15	450	1	1	01:02:00	21	18	5				50	17	17	17	26.4706		26.4706	18	465	100	31	86			16	0.53	187	44	143	0.561644			126	92	110	27	15	21	2	3.5	2
MV-Control	3	t18	controllo_3	T18	30	15	450	1	1	01:02:00	22	18	5.5				50	17	17	17	26.4706		26.4706	18	286	100	28	77			15	0.54	167	23	144	0.541284			130	97	114	26	13	20	3	3.2	3
MV-Control	3	t24	controllo_3	T24	30	15	450	1	1	01:02:00	24	18	5.8				50	17	17	17	26.4706		26.4706	18	329	100	26	76			15	0.56	163	33	130	0.553571			112	83	99	25	15	20	2	4.1	6
MV-Control	4	bsl	controllo_4	baseline	36	25	360	5	5	01:02:00	17	13	8	2.6	1.4	1.2	50	6.8	8	6.8	45	300	52.9412	11.05	505	100	38	105			15	0.66	165	5	160	0.659864			105	65	83	25	15	20	8	3.8	5
MV-Control	4	t02	controllo_4	T2	36	15	540	1	1	01:02:00	18	14	5	4.6	2.4	2.2	50	10.8	13	10.8	41.5385	245.455	50	11.6308	343	100	32	109			17	0.53	193	29	164	0.539295			144	98	121	26	15	21	5	4.5	2
MV-Control	4	t06	controllo_4	T6	36	15	540	1	1	01:02:00	19	15	5.5	3	1.6	1.4	50	12.6	14	12.6	38.5714	385.714	42.8571	13.5	421	100	32	112			16	0.52	184	22	162	0.537572			144	108	125	25	13	20	5	3	5
MV-Control	4	t12	controllo_4	T12	36	15	540	1	1	01:02:00	20	16	5.5	4	2.4	1.6	50	13.4	15	13.4	36	337.5	40.2985	14.2933	436	100	27	96			15	0.55	198	32	166	0.53271			130	94	108	25	13	20	6	3.2	4
MV-Control	4	t18	controllo_4	T18	36	15	540	1	1	01:02:00	22	17	6	4.1	2.5	1.6	50	14.4	16	14.4	33.75	337.5	37.5	15.3	435	100	25	87			14	0.52	193	29	164	0.501779			144	108	125	33	17	26	5	2.8	3
MV-Control	4	t24	controllo_4	T24	36	15	540	1	1	01:02:00	21	17	5.6	3	0.9	2.1	50	13.9	16	13.9	33.75	257.143	38.8489	14.7688	428	100	26	94			15	0.51	185	35	150	0.5			119	82	101	29	10	21	5	3.6	3
MV-Control	5	bsl	controllo_5	baseline	43	25	430	5	5	01:02:00	21	16	9	4	2	2	50	9	11	9	39.0909	215	47.7778	13.0909	534	100	31	121			14	0.57	171	2	169	0.58457			122	85	102	21	11	16	8	3.7	9
MV-Control	5	t02	controllo_5	T2	43	15	650	1	1	01:02:00	23	18	5.9	4	1	3	50	14	17	14	38.2353	216.667	46.4286	14.8235	449	100	27	124			16	0.48	215	44	171	0.488818			137	104	120	21	13	17	6	4.1	6
MV-Control	5	t06	controllo_5	T6	43	15	650	1	1	01:02:00	24	20	6.2	6	2	4	50	15	19	15	34.2105	162.5	43.3333	15.7895	462	100	25	110			15	0.46	193	19	174	0.454545			130	103	116	29	12	16	8	4.5	6
MV-Control	5	t12	controllo_5	T12	43	15	650	1	1	01:02:00	24	18	6	7.6	2.2	5.4	50	11.6	17	11.6	38.2353	120.37	56.0345	12.2824	468	100	24	103			14	0.48	200	30	170	0.483395			124	90	109	22	14	18	9	3.5	5
MV-Control	5	t18	controllo_5	T18	43	15	650	1	1	01:02:00	27	22	6.6	8.7	2.8	5.9	50	15.1	21	15.1	30.9524	110.169	43.0464	15.819	389	100	23	103			14	0.42	176	21	155	0.428571			106	63	83	19	8	12	7	2.8	6
MV-Control	5	t24	controllo_5	T24	43	15	650	1	1	01:02:00	23	19	5.9	8	3.4	4.6	50	13.4	18	13.4	36.1111	141.304	48.5075	14.1444	375	100	22	95			13	0.44	192	27	165	0.429825			111	76	93	25	18	22	10	3.3	9
MV-Control	6	bsl	controllo_6	baseline	38	25	380	5	5	01:02:00	20	15	9	10.5	7.5	3	0.5	7	10	7	38	126.667	54.2857	10.5	496	100	35	120			15	0.6	165	3	162	0.608355			122	92	109	20	12	16	7	3.8	4
MV-Control	6	t02	controllo_6	T2	38	15	570	1	1	01:02:00	19	15	5.4	9	5	4	0.5	10	14	10	40.7143	142.5	57	10.7143	498	100	29	125			17	0.46	194	34	160	0.475309			124	93	109	18	12	15	6	3.8	3
MV-Control	6	t06	controllo_6	T6	38	15	570	1	1	01:02:00	21	16	5.7	9.6	4.1	5.5	0.5	9.5	15	9.5	38	103.636	60	10.1333	468	100	27	115			16	0.46	198	30	168	0.450172			120	86	102	21	12	17	7	3.8	3
MV-Control	6	t12	controllo_6	T12	38	15	570	1	1	01:02:00	19	15	5.9	9.3	4.8	4.5	0.5	9.5	14	9.5	40.7143	126.667	60	10.1786	472	100	28	127			17	0.43	188	26	162	0.435216			110	77	93	22	13	18	7	3.4	5
MV-Control	6	t18	controllo_6	T18	38	15	570	1	1	01:02:00	22	15	5.8	9.1	4.6	4.5	0.5	9.5	14	9.5	40.7143	126.667	60	10.1786	460	100	26	119			16	0.46	191	33	158	0.444444			110	70	90	25	12	19	7	5.2	3
MV-Control	6	t24	controllo_6	T24	38	15	570	1	1	01:02:00	24	17	6.1	7.1	4.6	2.5	0.5	13.5	16	13.5	35.625	228	42.2222	14.3438	470	100	23	109			15	0.42	184	29	255	0.429658			110	70	92				7	3.9	4
[truncated: 40 more columns]

## Sheet: Histology_FIG 1
Campione-ID	Sede	Emphysematous change	Emphysematous change mean dx-sx	Interstitial congestion	Interstitial congestion mean dx-sx	Alveolar hemorrhage	Alveolar hemorrhage mean dx-sx	Alveolar neutrophil infiltration	Alveolar neutrophil infiltration mean dx-sx	Alveolar macrophage proliferation	Alveolar macrophage proliferation mean dx-sx	Alveolar type II pneumocytres proliferation	Alveolar type II pneumocytres proliferation mean dx-sx	Interstitial lymphocytes proliferation	Interstitial lymphocytes proliferation mean dx-sx	Interstitial thickening	Interstitial thickening mean dx sx	Hyaline membrane formation	Hyaline membrane formation mean dx-sx	Interstitial fibrosis	Organization of alveolar exudate	Total	Media dx-sx
shunt_3	R SUP	1		1		1		0		1		0		1		0		0		0	0	5
	R MED	1		1		2		1		1		0		1		0		0		0	0	7
	R INF	0	0.666667	1	1	0	1	1	0.666667	2	1.33333	0	0	1	1	1	0.333333	0	0	0	0	6	6
	L SUP	0		1		3		2		3		0		2		1		0		0	0	12
	L MED	0		2		2		2		3		0		3		0		0		0	0	12
	L INF	0	0	2	1.66667	1	2	2	2	3	3	0	0	3	2.66667	0	0.333333	0	0	0	0	11	11.6667
shunt_5	R SUP	1		0		0		1		1		0		0		0		0		0	0	3
	R MED	1		2		0		0		1		0		0		0		0		0	0	4
	R INF	1	1	2	1.33333	0	0	0	0.333333	2	1.33333	0	0	0	0	0		0	0	0	0	5	4
	L SUP	0		2		1		1		2		0		1		0		0		0	0	7
	L MED	0		2		1		3		3		0		2		0		0		0	0	11
	L INF	1	0.333333	1	1.66667	1	1	0	1.33333	1	2	0	0	0	1	0		0	0	0	0	4	7.33333
shunt_6	R SUP	0		2		1		1		1		0		0		0		1		0	0	6
	R MED	0		1		1		1		1		0		0		0		2		0	0	6
	R INF	1	0.333333	2	1.66667	3	1.66667	0	0.666667	2	1.33333	0	0	0	0	0		1	1.33333	0	0	9	7
	L SUP	1		3		1		1		3		0		2		0		0		0	0	11
	L MED	1		3		1		1		2		0		2		0		0		0	0	10
	L INF	1	1	2	2.66667	1	1	1	1	2	2.33333	0	0	2	2	0		0	0	0	0	9	10
shunt_7	R SUP	0		1		2		1		2		0		1		0		0		0	0	7
	R MED	0		1		1		1		1		0		1		0		1		0	0	6
	R INF	0	0	1	1	1	1.33333	2	1.33333	1	1.33333	0	0	1	1	0		1	0.666667	0	0	7	6.66667
	L SUP	0		2		1		3		3		0		1		0		0		0	0	10
	L MED	0		2		2		3		3		0		2		0		0		0	0	12
	L INF	0	0	2	2	2	1.66667	3	3	3	3	0	0	3	2	0		0	0	0	0	13	11.6667
SHUNT 8	R SUP	0		1		1		2		2		0		1		0		0		0	0	7
	R MED	0		1		0		2		2		0		1		0		1		0	0	7
	R INF	0	0	2	1.33333	1	0.666667	2	2	1	1.66667	0	0	1	1	0		1	0.666667	0	0	8	7.33333
	L SUP	0		3		1		3		3		0		2		0		0		0	0	12
	L MED	0		3		1		3		3		0		2		0		0		0	0	12
	L INF	0	0	3	3	2	1.33333	2	2.66667	3	3	0	0	2	2	0		0	0	0	0	12	12
SHUNT 9	R SUP	1		1		0		0		1		0		0		0		0		0	0	3
	R MED	1		1		0		0		1		0		1		0		0		0	0	4
	R INF	1	1	1	1	0	0	0	0	1	1	0	0	1	0.666667	0		0	0	0	0	4	3.66667
	L SUP	1		2		1		2		3		0		2		0		0		0	0	11
	L MED	0		2		1		3		3		0		2		0		0		0	0	11
	L INF	1	0.666667	2	2	1	1	2	2.33333	3	3	0	0	2	2	0		0	0	0	0	11	11
SHUNT_11	R SUP	1		2		2		2		2		0		1		0		0		0	0	10
	R MED	1		1		1		1		2		0		1		0		0		0	0	7
	R INF	1	1	2	1.66667	1	1.33333	1	1.33333	2	2	0	0	1	1	0		0	0	0	0	8	8.33333
	L SUP	1		2		2		1		2		0		1		0		0		0	0	9
	L MED	0		3		3		2		3		0		3		0		0		0	0	14
	L INF	0	0.333333	3	2.66667	2	2.33333	2	1.66667	3	2.66667	0	0	3	2.33333	0		0	0	0	0	13	12
SHUNT_12	R SUP	1		1		0		0		1		0		0		0		0		0	0	3
	R MED	1		1		0		0		1		0		0		0		0		0	0	3
	R INF	1	1	1	1	0	0	0	0	2	1.33333	0	0	0	0	0		0	0	0	0	4	3.33333
	L SUP	1		2		1		1		2		0		1		0		0		0	0	8
	L MED	1		2		1		1		2		0		1		0		0		0	0	8
	L INF	1	1	2	2	1	1	1	1	3	2.33333	0	0	2	1.33333	0		0	0	0	0	10	8.66667
SHUNT_13	R SUP	0		1		0		1		0		0		0		0		0		0	0	2
	R MED	1		1		0		1		0		0		0		0		0		0	0	3
	R INF	0	0.333333	1	1	1	0.333333	1	1	0	0	0	0	0	0	0		0	0	0	0	3	2.66667
	L SUP	1		3		2		3		2		0		2		0		0		0	0	13
	L MED	1		2		1		1		3		0		2		0		0		0	0	10
	L INF	1	1	2	2.33333	3	2	1	1.66667	3	2.66667	0	0	2	2	0		0	0	0	0	12	11.6667
SHUNT_14
	R SUP	0		2		1		0		1		0		0		0		0		0	0	4
	R MED	0		2		0		1		2		0		1		0		1		0	0	7
	R INF	1	0.333333	1	1.66667	0	0.333333	1	0.666667	1	1.33333	0	0	1	0.666667	0		1	0.666667	0	0	6	5.66667
	L SUP	0		2		1		0		3		0		2		0		0		0	0	8
	L MED	0		2		1		1		1		0		1		0		1		0	0	7
	L INF	0	0	2	2	1	1	1	0.666667	1	1.66667	0	0	1	1.33333	0		0	0.333333	0	0	6	7
CTRL_1	R SUP	1		0		0		0		1		0		0		0		0		0	0	2
	R MED	1		0		0		0		0		0		0		0		0		0	0	1
	R INF	1	1	0	0	0	0	2	0.666667	2	1	0		0	0	0		0	0	0	0	5	2.66667
	L SUP	1		0		0		1		0		0		0		0		0		0	0	2
	L MED	1		0		0		0		0		0		0		0		0		0	0	1
	L INF	1	1	1	0.333333	0	0	0	0.333333	2	0.666667	0		0	0	0		0	0	0	0	4	2.33333
CTRL_2	R SUP	2		0		0		0		0		0		0		0		0		0	0	2
	R MED	0		2		0		0		2		0		1		0		0		0	0	5
	R INF	1	1	1	1	0	0	0	0	2	1.33333	0		0	0.333333	0		0	0	0	0	4	3.66667
	L SUP	0		2		1		0		2		0		0		0		0		0	0	5
	L MED	1		0		0		0		1		0		0		0		0		0	0	2
	L INF	1	0.666667	2	1.33333	2	1	0	0	2	1.66667	0		0	0	0		0	0	0	0	7	4.66667
CTRL_3	R SUP	1		1		0		0		0		0		0		0		0		0	0	2
	R MED	1		0		0		0		0		0		0		0		0		0	0	1
	R INF	1	1	1	0.666667	0	0	1	0.333333	2	0.666667	0		0	0	0		0	0	0	0	5	2.66667
	L SUP	1		0		0		0		0		0		0		0		0		0	0	1
	L MED	1		0		0		0		0		0		0		0		0		0	0	1
	L INF	1	1	1	0.333333	0	0	1	0.333333	1	0.333333	0		0	0	0		0	0	0	0	4	2
CTRL_4	R SUP	1		0		0		0		0		0		0		0		0		0	0	1
	R MED	1		1		0		1		1		0		1		0		0		0	0	5
	R INF	1	1	0	0.333333	0	0	1	0.666667	1	0.666667	0		0	0.333333	0		0	0	0	0	3	3
	L SUP	0		0		0		0		1		0		0		0		0		0	0	1
	L MED	1		0		0		0		1		0		0		0		0		0	0	2
	L INF	1	0.666667	0	0	0	0	0	0	1	1	0		0	0	0		0	0	0	0	2	1.66667
CTRL_5	R SUP	1		0		0		0		0		0		0		0		0		0	0	1
	R MED	1		0		0		0		0		0		0		0		0		0	0	1
	R INF	0	0.666667	0	0	0	0	0	0	1	0.333333	0		0	0	0		0	0	0	0	1	1
	L SUP	1		0		0		0		0		0		0		0		0		0	0	1
	L MED	1		0		0		0		1		0		0		0		0		0	0	2
	L INF	0	0.666667	0	0	0	0	1	0.333333	1	0.666667	0		0	0	0		0	0	0	0	2	1.66667
CTRL_6	R SUP	1		1		0		0		0		0		0		0		0		0	0	2
	R MED	1		1		0		0		0		0		0		0		0		0	0	2
	R INF	1	1	1	1	0	0	1	0.333333	2	0.666667	0		1	0.333333	0		0	0	0	0	6	3.33333
	L SUP	0		1		0		0		0		0		0		0		0		0	0	1
	L MED	1		1		0		0		1		0		1		0		0		0	0	4
	L INF	1	0.666667	2	1.33333	0	0	1	0.333333	1	0.666667	0		1	0.666667	0		0	0	0	0	6	3.66667
LVT_1	R SUP	1		0		0		0		1		0		0		0		0		0	0	2
	R MED	1		0		0		0		0		0		0		0		0		0	0	1
	R INF	1	1	1	0.333333	0	0	0	0	1	0.666667	0		0	0	0		0	0		0	3	2
	L SUP	1		1		2		0		2		0		0		0		0		0	0	6
	L MED	1		2		1		1		2		0		1		0		0		0	0	8
	L INF	1	1	1	1.33333	1	1.33333	1	0.666667	3	2.33333	0		1	0.666667	0		0	0	0	0	8	7.33333
LVT_2	R SUP	1		1		0		0		0		0		0		0		0		0	0	2
	R MED	1		1		0		0		0		0		0		0		0		0	0	2
	R INF	1	1	1	1	0	0	0	0	1	0.333333	0		1	0.333333	0		0		0	0	4	2.66667
	L SUP	1		1		2		0		2		0		1		0		0		0	0	7
	L MED	1		1		1		0		2		0		1		0		0		0	0	6
	L INF	1	1	2	1.33333	0	1	0	0	1	1.66667	0		1	1	0		0		0	0	5	6
LVT_3	R SUP	2		0		0		0		1		0		1		0		0		0	0	4
	R MED	2		1		0		0		1		0		0		0		0		0	0	4
	R INF	1	1.66667	1	0.666667	0	0	1	0.333333	1	1	0		1	0.666667	0		0		0	0	5	4.33333
	L SUP	0		1		2		0		2		0		1		0		0		0	0	6
	L MED	0		1		2		0		1		0		1		0		0		0	0	5
	L INF	0	0	2	1.33333	3	2.33333	0	0	0	1	0		0	0.666667	0		0		0	0	5	5.33333
LVT_4	R SUP	1		0		0		0		1		0		0		0		0		0	0	2
	R MED	2		0		0		0		0		0		0		0		0		0	0	2
	R INF	1	1.33333	0	0	0	0	0	0	1	0.666667	0		0	0	0		0		0	0	2	2
	L SUP	0		2		0		1		2		0		1		0		0		0	0	6
	L MED	1		2		0		0		1		0		0		0		0		0	0	4
	L INF	0	0.333333	2	2	0	0	1	0.666667	2	1.66667	0		1	0.666667	0		0		0	0	6	5.33333
LVT_5	R SUP	1		0		0		0		0		0		0		0		0		0	0	1
	R MED	1		1		1		0		0		0		0		0		0		0	0	3
	R INF	1	1	0	0.333333	0	0.333333	0	0	1	0.333333	0		0	0	0		0		0	0	2	2
	L SUP	1		1		1		1		3		0		1		0		0		0	0	8
	L MED	1		1		1		1		2		0		1		0		0		0	0	7
	L INF	1	1	2	1.33333	1	1	0	0.666667	1	2	0		0	0.666667	0		0		0	0	5	6.66667
LVT_7	R SUP	1		0		0		0		0		0		0		0		0		0	0	1
	R MED	1		0		0		0		0		0		0		0		0		0	0	1
	R INF	1	1	0	0	0	0	0	0	0	0	0		0	0	0		0		0	0	1	1
	L SUP	1		2		1		0		3		0		1		0		0		0	0	8
	L MED	1		1		1		0		2		0		1		0		0		0	0	6
	L INF	1	1	3	2	3	1.66667	0	0	1	2	0		0	0.666667	0		0		0	0	8	7.33333
LVT_8	R SUP	1		0		0		0		2		0		1		0		0		0	0	4
	R MED	1		0		0		0		1		0		1		0		0		0	0	3
	R INF	1	1	0	0	0	0	0	0	2	1.66667	0		2	1.33333	0		0		0	0	5	4
	L SUP	0		2		0		1		3		0		2		0		0		0	0	8
	L MED	1		1		0		1		1		0		1		0		0		0	0	5
	L INF	0	0.333333	1	1.33333	1	0.333333	1	1	2	2	0		1	1.33333	0		0		0	0	6	6.33333
LVT_9	R SUP	1		1		0		0		0		0		0		0		0		0	0	2
	R MED	0		0		0		0		2		0		0		0		0		0	0	2
	R INF	1	0.666667	0	0.333333	0	0	0	0	0	0.666667	0		0	0	0		0		0	0	1	1.66667
	L SUP	0		1		0		0		3		0		1		0		0		0	0	5
	L MED	0		1		0		0		3		0		1		0		0		0	0	5
	L INF	0	0	1	1	0	0	0	0	3	3	0		2	1.33333	0		0		0	0	6	5.33333
LTV 10	R SUP	1		1		0		1		0		0		0		0		0		0	0	3
	R MED	1		1		0		1		1		0		1		0		0		0	0	5
	R INF	1	1	1	1	0	0	1	1	1	0.666667	0		1	0.666667	0		0		0	0	5	4.33333
	L SUP	0		2		1		1		3		0		2		0		0		0	0	9
	L MED	0		2		1		1		3		0		2		0		0		0	0	9
	L INF	0	0	2	2	1	1	1	1	3	3	0		2	2	0		0		0	0	9	9
LVT_11	R SUP	1		1		0		0		1		0		0		0		0		0	0	3
	R MED	0		1		0		1		1		0		1		0		1		0	0	5
	R INF	0	0.333333	1	1	1	0.333333	1	0.666667	0	0.666667	0		0	0.333333	0		0	0.333333	0	0	3	3.66667
	L SUP	0		2		2		1		2		0		1		0		0		0	0	8
	L MED	0		2		1		1		3		0		1		0		0		0	0	8
	L INF	0	0	2	2	1	1.33333	1	1	2	2.33333	0		1	1	0		0		0	0	7	7.66667
LVT_12	R SUP	1		1		0		0		0		0		0		0		0		0	0	2
	R MED	1		1		0		0		0		0		0		0		0		0	0	2
	R INF	0	0.666667	2	1.33333	0	0	0	0	1	0.333333	0		0	0	0		0		0	0	3	2.33333
	L SUP	0		2		1		1		2		0		1		0		0		0	0	7
	L MED	0		2		1		1		3		0		1		0		0		0	0	8
	L INF	0	0	2	2	1	1	1	1	2	2.33333	0		2	1.33333	0		0		0	0	8	7.66667

## Sheet: Wet-Dry_SUPPL FIG 1
Pig ID	Region	Tara	Wet	Dry	Wet/Dry	Media dx-sx
shunt_3	1	0.3641	0.9799	0.4881	4.96613
	2	0.3022	1.0996	0.3876	9.33724
	3	0.3223	1.6378	0.6037	4.67484	6.32607
	4	0.3474	1.5013	0.5541	5.58249
	5	0.3714	1.8801	0.6667	5.10904
	6	0.3145	1.9931	0.5478	7.19503	5.96219
shunt_5	1	0.397	1.2334	0.5095	7.43467
	2	0.4048	0.7317	0.4864	4.00613
	3	0.3987	1.5506	0.6849	4.02481	5.1552
	4	0.3871	1.5746	0.6061	5.42237
	5	0.3962	1.7037	0.6383	5.40066
	6	0.4003	1.8753	0.5709	8.64596	6.48966
shunt_6	1	0.3218	1.2167	0.473	5.91865
	2	0.3194	1.4677	0.4811	7.10142
	3	0.3081	0.9919	0.4116	6.60676	6.54228
	4	0.3296	0.9775	0.4595	4.98768
	5	0.3018	1.5038	0.4939	6.25716
	6	0.2914	1.1261	0.4302	6.01369	5.75284
shunt_7	1	0.4056	0.6313	0.4749	3.25685
	2	0.4058	0.9094	0.5194	4.4331
	3	0.4005	0.9139	0.5058	4.87559	4.18852
	4	0.3389	1.0394	0.5233	3.79881
	5	0.3376	1.0429	0.5177	3.91616
	6	0.3924	1.2299	0.6106	3.83822	3.85106
shunt_8	1	0.3422	0.8157	0.4212	5.99367
	2	0.3359	1.0597	0.4277	7.88453
	3	0.4099	1.8661	0.6278	6.68288	6.85369
	4	0.3413	1.1214	0.4966	5.02318
	5	0.349	1.5388	0.5889	4.95957
	6	0.3443	1.9286	0.6686	4.88529	4.95601
shunt_9	1	0.3314	0.7807	0.4256	4.76964
	2	0.3501	0.6841	0.424	4.51962
	3	0.3291	0.8446	0.4293	5.14471	4.81132
	4	0.3387	0.9884	0.4635	5.20593
	5	0.3403	1.6976	0.5972	5.28338
	6	0.3381	1.6878	0.5677	5.87848	5.45593
shunt_11	1	0.3223	1.5048	0.5112	6.25993
	2	0.3208	2.1738	0.5922	6.82756
	3	0.3285	1.8295	0.5569	6.5718	6.5531
	4	0.313	2.6123	0.7494	5.26879
	5	0.3318	2.3652	0.6818	5.80971
	6	0.3288	1.9775	0.5617	7.079	6.0525
shunt_12	1	0.3495	1.3001	0.4944	6.56039
	2	0.3408	0.6831	0.4097	4.96807
	3	0.3419	1.2724	0.5111	5.49941	5.67596
	4	0.3419	1.5502	0.5838	4.99504
	5	0.3454	2.0229	0.6171	6.17409
	6	0.3362	2.0214	0.667	5.09432	5.42115
shunt_13	1	0.3341	0.6961	0.3906	6.40708
	2	0.3275	1.1411	0.4783	5.39523
	3	0.3044	1.2316	0.4759	5.40641	5.73624
	4	0.3117	1.5325	0.5462	5.20597
	5	0.2541	1.0912	0.4212	5.00958
	6	0.3225	1.4221	0.5489	4.85689	5.02415
shunt_14	1	0.333	1.8047	0.6445	4.72456
	2	0.345	2.7467	0.7919	5.37413
	3	0.324	3.6866	0.7915	7.19273	5.76381
	4	0.321	1.833	0.5646	6.2069
	5	0.325	1.7877	0.5375	6.88329
	6	0.347	1.2924	0.4679	7.81969	6.96996
controllo_1	1	0.3256	0.6096	0.3847	4.80541
	2	0.3185	0.6621	0.4015	4.13976
	3	0.3231	1.5099	0.553	5.16224	4.70247
	4	0.3119	0.5884	0.3677	4.9552
	5	0.2631	0.4778	0.3113	4.45436
	6	0.3076	1.773	0.5216	6.84766	5.41907
controllo_2	1	0.3191	0.831	0.4192	5.11389
	2	0.3289	1.2872	0.529	4.78911
	3	0.3566	2.8702	0.7021	7.27525	5.72608
	4	0.3432	1.0614	0.4909	4.86256
	5	0.3428	0.8702	0.4609	4.46571
	6	0.3531	2.2545	0.6915	5.61879	4.98235
controllo_3	1	0.3833	0.852	0.4746	5.13363
	2	0.3512	0.6676	0.4206	4.55908
	3	0.3696	1.106	0.5011	5.6	5.09757
	4	0.3709	0.7834	0.4503	5.19521
	5	0.3842	0.7462	0.4516	5.37092
	6	0.3508	1.5139	0.5125	7.19295	5.91969
controllo_4	1	0.356	0.6877	0.4192	5.24842
	2	0.3635	1.1603	0.5126	5.34406
	3	0.3659	0.8708	0.4592	5.41158	5.33469
	4	0.3482	0.6429	0.4084	4.89535
	5	0.3594	0.7593	0.4474	4.54432
	6	0.3565	0.9243	0.4708	4.96763	4.80243
controllo_5	1	0.2933	0.5349	0.3484	4.38475
	2	0.3115	0.5743	0.3756	4.09984
	3	0.4016	1.0238	0.527	4.96172	4.48211
	4	0.3819	0.7538	0.4654	4.45389
	5	0.2998	0.647	0.3763	4.53856
	6	0.3846	1.308	0.5343	6.16834	5.0536
controllo_6	1	0.3518	0.752	0.4258	5.40811
	2	0.35	0.7722	0.4341	5.02021
	3	0.3401	1.1104	0.5071	4.61257	5.01363
	4	0.3442	1.0098	0.4687	5.34618
	5	0.368	1.1295	0.525	4.85032
	6	0.3605	1.4895	0.6088	4.54692	4.91447
LVT_1	1	0.2895	1.2789	0.4646	5.65049
	2	0.2459	1.2755	0.4513	5.01266
	3	0.3142	1.7037	0.5698	5.43623	5.36646
	4	0.338	1.3857	0.5155	5.90254
	5	0.2554	1.7916	0.5217	5.76868
	6	0.3284	2.5372	0.7518	5.21682	5.62934
LVT_2	1	0.2918	0.5642	0.398	2.56497
	2	0.3213	0.4107	0.4028	1.09693
	3	0.2889	1.0451	0.4933	3.69961	2.45384
	4	0.3124	1.5936	0.6118	4.27923
	5	0.2874	1.298	0.5292	4.17949
	6	0.259	2.036	0.579	5.55313	4.67061
LVT_3	1	0.374	1.0728	0.5057	5.306
	2	0.3415	0.9818	0.4739	4.8361
	3	0.3538	2.4977	0.7061	6.08544	5.40918
	4	0.3605	1.9011	0.6517	5.29052
	5	0.3488	3.3393	0.7896	6.78426
	6	0.3553	2.8106	0.8298	5.1745	5.74976
LVT_4	1	0.347	0.819	0.4417	4.98416
	2	0.3611	0.8274	0.4677	4.3743
	3	0.3613	0.8477	0.4777	4.17869	4.51238
	4	0.366	1.3237	0.56	4.9366
	5	0.3557	1.3669	0.5146	6.36375
	6	0.3754	1.9604	0.6868	5.08992	5.46342
LVT_5	1	0.3997	0.6991	0.4576	5.17098
	2	0.3487	0.8314	0.4526	4.64581
	3	0.3623	1.2654	0.5505	4.79862	4.87181
	4	0.3771	1.592	0.6069	5.28677
	5	0.3265	2.2867	0.6227	6.61783
	6	0.3358	1.3441	0.5223	5.40643	5.77034
LVT_7	1	0.3564	0.7881	0.4387	5.24544
	2	0.3654	1.0438	0.4754	6.16727
	3	0.3634	0.8722	0.4755	4.5388	5.31717
	4	0.3533	2.4704	0.7828	4.92922
	5	0.3674	1.9848	0.6818	5.1444				blu = destro
	6	0.3487	2.2758	0.7511	4.78902	4.95421			giallo = sin
LVT_8	1	0.3046	2.2754	0.6711	5.37735
	2	0.3261	1.4465	0.5481	5.04685
	3	0.334	1.6966	0.5949	5.22269	5.21563
	4	0.3216	3.8588	0.9997	5.21634
	5	0.3952	4.1058	0.841	8.32346
	6	0.3357	3.3933	0.8306	6.17822	6.57267
LVT_9	1				#DIV/0!
	2				#DIV/0!
	3				#DIV/0!	#DIV/0!
	4				#DIV/0!
	5				#DIV/0!
	6				#DIV/0!	#DIV/0!
LVT_10	1	0.3645	2.9083	0.8808	4.92698
	2	0.3934	3.2001	0.9461	5.07816
	3	0.4002	2.4912	0.806	5.15278	5.05264
	4	0.413	1.3731	0.6144	4.76713
	5	0.4071	2.0359	0.7436	4.84042
	6	0.4059	1.3346	0.6175	4.38894	4.6655
LVT_11	1	0.3266	1.41366	0.5619	4.61989
	2	0.32942	2.00312	0.68422	4.71731
	3	0.32604	1.2349	0.43312	8.48767	5.94162
	4	0.33615	0.59716	0.39872	4.17149
	5	0.34115	1.97029	0.63472	5.54941
	6	0.32808	1.2242	0.51829	4.71121	4.8107
LVT_12	1	0.3275	1.0401	0.4725	4.91448
	2	0.3339	0.7722	0.4207	5.04954
	3	0.3267	1.765	0.5743	5.80897	5.25766
	4	0.319	1.5215	0.563	4.92828
	5	0.3705	1.613	0.6253	4.87637
	6	0.3642	1.6015	0.6085	5.06467	4.95644
CPAP_1	1	0.3533	2.3452	0.6384	6.98667
	2	0.361	1.5348	0.5091	7.92573
	3	0.3404	2.1229	0.5749	7.60128	7.50456
	4	0.3459	1.7846	0.6242	5.1696
	5	0.3367	1.4723	0.5432	5.49927
	6	0.3685	1.6167	0.5728	6.10964	5.59284
ECMO_1	1	0.3227	1.3444	0.5031	5.66353
	2	0.2897	1.3211	0.4759	5.53921
	3	0.3097	0.9217	0.4193	5.58394	5.59556
	4	0.3358	1.645	0.5846	5.26206
	5	0.3093	1.3685	0.5136	5.18453
	6	0.3422	1.6555	0.5972	5.1502	5.19893
ECMO_3	1	0.2995	0.6809	0.3764	4.95969
	2	0.322	1.6058	0.5616	5.3581
	3	0.3324	1.3032	0.5162	5.28183	5.19987
	4	0.3311	1.5269	0.5716	4.97214
	5	0.3157	1.5315	0.517	6.03974
	6	0.3254	2.1413	0.5738	7.31039	6.10742
ECCOR_1	1	0.3519	1.9201	0.6353	5.53352
	2	0.3581	1.1453	0.5111	5.1451
	3	0.3431	1.899	0.6275	5.47082	5.38315
	4	0.3819	1.5608	0.5903	5.65691
	5	0.3484	3.0504	0.753	6.6782
	6	0.398	2.6224	0.6775	7.9585	6.76454
ECCOR_2	1	0.3874	0.8525	0.4794	5.05543
	2	0.367	0.7413	0.4371	5.33951
	3	0.3108	1.4981	0.4813	6.96364	5.7862
	4	0.3445	1.9149	0.6462	5.20517
	5	0.3382	2.7953	0.641	8.1146
	6	0.3198	1.2529	0.4939	5.35956	6.22644
ECCOR_3	1	0.3079	0.8084	0.4001	5.42842
	2	0.3592	1.3875	0.5247	6.21329
	3	0.3295	1.5508	0.4655	8.98015	6.87395
	4	0.3382	1.7535	0.5843	5.75091
	5	0.2929	2.7532	0.7619	5.24584
	6	0.3311	2.0852	0.5314	8.75736	6.58471
ECCOR_4	1	0.3062	2.332	0.6648	5.64919
	2	0.3127	1.8285	0.5337	6.85882
	3	0.3065	1.2303	0.4262	7.71763	6.74188
	4	0.3141	1.7527	0.5873	5.26574
	5	0.2966	2.5694	0.7727	4.77379
	6	0.3183	1.4559	0.5609	4.6892	4.90958

## Sheet: EIT_FIG 3A
name_tab_eit	PigID	time	perf_l	perf_l L/min	perf_r
OLV15	shunt_3	bsl
OLV15	shunt_3	t02	14.3309	0.329611	84.5741
OLV15	shunt_3	t06	13.6638	0.409915	85.5072
OLV15	shunt_3	t12	8.47167	0.228735	91.2569
OLV15	shunt_3	t18	25.5505	0.664313	73.7712
OLV15	shunt_3	t24	10.3742	0.300851	89.0455
OLV15	shunt_5	bsl	45.1244	0.992736	54.4723
OLV15	shunt_5	t02	7.31809	0.182952	92.4614
OLV15	shunt_5	t06	12.6203	0.277647	86.9808
OLV15	shunt_5	t12	6.62425	0.145734	92.9954
OLV15	shunt_5	t18	6.56092	0.150901	92.872
OLV15	shunt_5	t24	6.0289	0.132636	93.546
OLV15	shunt_6	bsl	51.8569	2.12613	48.0271
OLV15	shunt_6	t02	9.79342	0.421117	90.124
OLV15	shunt_6	t06	14.1637	0.467401	85.4801
OLV15	shunt_6	t12	32.2194	1.19212	67.3735
OLV15	shunt_7	bsl	50.6984	1.82514	49.2303
OLV15	shunt_7	t02	17.587	0.650719	82.413
OLV15	shunt_7	t06	16.2389	0.503406	83.6111
OLV15	shunt_7	t12	16.7134	0.568256	82.9422
OLV15	shunt_7	t18	20.8682	0.626046	79.1318
OLV15	shunt_7	t24	26.7302	0.882098	73.1528
OLV15	shunt_8	bsl	48.8749	1.7595	50.84
OLV15	shunt_8	t02	17.7753	0.639909	81.8305
OLV15	shunt_8	t06	13.2213	0.42308	86.568
OLV15	shunt_8	t12	12.8428	0.37244	86.767
OLV15	shunt_8	t18	5.7868	0.150457	93.4704
OLV15	shunt_8	t24	54.7858	1.80793	42.8836
OLV15	shunt_9	bsl	47.1377	2.26261	52.7118
OLV15	shunt_9	t02	22.4353	0.897413	77.2848
OLV15	shunt_9	t06	13.982	0.475387	85.4911
OLV15	shunt_9	t12	25.6509	0.923432	73.8089
OLV15	shunt_9	t18	22.3457	0.782099	77.0583
OLV15	shunt_9	t24	21.9505	0.636565	76.9553
OLV15	shunt_11	bsl	49.4413	1.63156	50.306
OLV15	shunt_11	t02	17.0901	0.529792	81.9252
OLV15	shunt_11	t06	36.2405	0.797292	57.9553
OLV15	shunt_11	t12	13.0999	0.314397	86.2328
OLV15	shunt_12	bsl	50.519	2.02076	49.4082
OLV15	shunt_12	t02	12.8887	0.502658	86.7814
OLV15	shunt_12	t06	12.936	0.439825	86.5691
OLV15	shunt_12	t12	19.0824	0.686967	80.6053
OLV15	shunt_12	t18	21.1946	0.82659	78.2372
OLV15	shunt_12	t24	21.0419	0.778552	78.7492
OLV15	shunt_13	bsl	42.8533	1.3713	57.1467
OLV15	shunt_13	t02	16.187	0.598917	83.7401
OLV15	shunt_13	t06	4.92826	0.172489	95.0717
OLV15	shunt_13	t12	9.45417	0.302533	90.2808
OLV15	shunt_13	t18	16.2895	0.68416	83.7105
OLV15	shunt_13	t24	14.7088	0.647188	85.2912
OLV15	shunt_14	bsl	36.4163	1.23815	63.5837
OLV15	shunt_14	t02	27.1138	0.948983	72.6694
OLV15	shunt_14	t06	14.3308	0.51591	85.5838
OLV15	shunt_14	t12	43.0289	2.02236	56.9711
OLV7.5	LVT_1	bsl	53.2256	2.71451	46.7744
OLV7.5	LVT_1	t02	16.7112	0.902405	83.2888
OLV7.5	LVT_1	t06	16.1698	0.856997	83.8302
OLV7.5	LVT_1	t12	9.68073	0.484037	90.3193
OLV7.5	LVT_1	t18	8.92785	0.312475	91.0721
OLV7.5	LVT_1	t24	8.11514	0.31649	91.8849
OLV7.5	LVT_2	bsl	50.2935	1.60939	49.3144
OLV7.5	LVT_2	t02	16.0035	0.560123	83.9965
OLV7.5	LVT_2	t06	13.4909	0.43171	86.5091
OLV7.5	LVT_2	t12	7.20238	0.266488	92.7976
OLV7.5	LVT_2	t18	13.5733	0.461493	86.4267
OLV7.5	LVT_2	t24	15.1543	0.530401	84.8457
OLV7.5	LVT_3	bsl	55.4529	3.04991	44.5471
OLV7.5	LVT_3	t02	27.8955	1.89689	72.1045
OLV7.5	LVT_3	t06	18.1472	0.979949	81.8528
OLV7.5	LVT_3	t12	14.4319	0.793753	85.5681
OLV7.5	LVT_3	t18	23.3391	1.19029	76.6609
OLV7.5	LVT_3	t24	22.1625	1.15245	77.8375
OLV7.5	LVT_4	bsl	56.2647	2.53191	43.6797
OLV7.5	LVT_4	t02	18.7589	0.712839	81.2411
OLV7.5	LVT_4	t06	12.6868	0.545532	87.3132
OLV7.5	LVT_4	t12	13.5806	0.774096	86.4194
OLV7.5	LVT_4	t18	19.3048	1.00385	80.6952
OLV7.5	LVT_4	t24	8.09794	0.404897	91.9021
OLV7.5	LVT_5	bsl	49.545	2.42771	50.455
OLV7.5	LVT_5	t02	21.3668	1.11108	78.4304
OLV7.5	LVT_5	t06	1.09381	0.0568783	98.9062
OLV7.5	LVT_5	t12	1.9895	0.101465	98.0105
OLV7.5	LVT_5	t18	2.65014	0.124557	97.3499
OLV7.5	LVT_5	t24	14.2005	0.852032	85.7995
OLV7.5	LVT_7	bsl	47.3226	1.98755	52.5288
OLV7.5	LVT_7	t02	8.10221	0.299782	91.8978
OLV7.5	LVT_7	t06	4.70962	0.221352	95.2904
OLV7.5	LVT_7	t12	3.45869	0.155641	96.5413
OLV7.5	LVT_7	t18	10.8482	0.455626	89.1518
OLV7.5	LVT_7	t24	12.9611	0.505484	87.0389
OLV7.5	LVT_8	bsl	57.6694	1.84542	42.2652
OLV7.5	LVT_8	t02	23.9791	0.671415	76.0209
OLV7.5	LVT_8	t06	18.5815	0.63177	81.4185
OLV7.5	LVT_8	t12	16.2504	0.617516	83.7496
OLV7.5	LVT_8	t18	19.6924	0.728618	80.3076
OLV7.5	LVT_8	t24	15.5246	0.66756	84.4754
OLV7.5	LVT_9	bsl	49.4699	2.07774	50.5301
OLV7.5	LVT_9	t02	15.5426	0.481819	84.4574
OLV7.5	LVT_9	t06	20.3219	0.609657	79.6781
OLV7.5	LVT_9	t12	14.2358	0.583669	85.7642
OLV7.5	LVT_9	t18	10.6705	0.352127	89.3295
OLV7.5	LVT_9	t24	19.826	0	80.174
OLV7.5	LVT_10	bsl	50.0422	2.15181	49.9578
OLV7.5	LVT_10	t02	16.7329	0.51872	83.0743
OLV7.5	LVT_10	t06	9.83048	0.393219	90.0727
OLV7.5	LVT_10	t12	16.0105	0.544358	83.9895
OLV7.5	LVT_10	t18	12.8719	0.592105	87.1281
OLV7.5	LVT_10	t24	11.7359	0.539853	88.2641
OLV7.5	LVT_11	bsl	45.3984	1.81593	54.6016
OLV7.5	LVT_11	t02	18.5211	0.889011	81.4789
OLV7.5	LVT_11	t06	29.7342	1.2191	70.1933
OLV7.5	LVT_11	t12	24.4693	1.02771	75.39
OLV7.5	LVT_11	t18	27.9109	1.08853	72.0891
OLV7.5	LVT_11	t24	13.0209	0.533855	86.9791
OLV7.5	LVT_12	bsl	51.3923	2.46683	48.6077
OLV7.5	LVT_12	t02	5.44671	0.272336	94.5533
OLV7.5	LVT_12	t06	6.94345	0.451324	93.0566
OLV7.5	LVT_12	t12	9.07127	0.544276	90.9287
OLV7.5	LVT_12	t18	7.34047	0.425747	92.6595
OLV7.5	LVT_12	t24	6.20352	0.378415	93.7965
TLV15	controllo_1	bsl	50.7483	1.62395	48.7431
TLV15	controllo_1	t02	50.8093	1.67671	49.1261
TLV15	controllo_1	t06	45.8471	1.46711	53.9905
TLV15	controllo_1	t12	54.483	1.63449	45.3027
TLV15	controllo_1	t18	54.2725	1.51963	45.2864
TLV15	controllo_1	t24	55.8506	1.50797	43.6892
TLV15	controllo_2	bsl	53.2113	1.22386	46.7887
TLV15	controllo_2	t02	49.6945	1.14297	50.1881
TLV15	controllo_2	t06	52.5283	0.892982	46.9664
TLV15	controllo_2	t12	49.0743	1.27593	50.7621
TLV15	controllo_2	t18	47.6345	1.57194	52.3106
TLV15	controllo_2	t24	58.5689	1.81564	41.4311
TLV15	controllo_3	bsl	50.8162	1.8802	48.7973
TLV15	controllo_3	t02	48.2793	1.97945	51.7207
TLV15	controllo_3	t06	49.7845	1.79224	50.1449
TLV15	controllo_3	t12	50.0124	1.75044	49.7063
TLV15	controllo_3	t18	54.6524	1.74888	45.0938
TLV15	controllo_3	t24	54.9227	2.25183	45.0118
TLV15	controllo_4	bsl	60.5428	2.30063	39.0821
TLV15	controllo_4	t02	66.0612	2.97276	33.8745
TLV15	controllo_4	t06	63.2724	1.89817	36.1732
TLV15	controllo_4	t12	61.4546	1.96655	38.2411
TLV15	controllo_4	t18	61.6157	1.72524	37.9487
TLV15	controllo_4	t24	62.7402	2.25865	37.1088
TLV15	controllo_5	bsl	41.9611	1.55256	57.5568
TLV15	controllo_5	t02	40.8214	1.67368	58.8757
TLV15	controllo_5	t06	41.5562	1.87003	58.1339
TLV15	controllo_5	t12	42.6702	1.49346	56.8064
TLV15	controllo_5	t18	40.5019	1.13405	58.6696
TLV15	controllo_5	t24	39.1929	1.29337	60.4464
TLV15	controllo_6	bsl	55.2047	2.09778	44.1901
TLV15	controllo_6	t02	50.2086	1.90793	49.612
TLV15	controllo_6	t06	49.7016	1.88866	50.064
TLV15	controllo_6	t12	46.8652	1.59342	52.7568
TLV15	controllo_6	t18	51.0492	2.65456	48.9508
TLV15	controllo_6	t24	46.6459	1.81919	53.2138
